# Supplementary material for: Functional immune profiling reveals CD4 + T cell dysregulation in coeliac disease
Source: Immunol Cell Biol. 2026 May 17;104(6):613–30. doi: 10.1111/imcb.70132 (PMC13331542; doi:10.1111/imcb.70132)
Supplement: Supplementary file 2 — Data S2. [file IMCB-104-613-s002.xlsx]

## Sheet: Figure.2
	Figure.2B		Figure.2C		Figure.2D		Figure.2E		Figure.2F		Figure.2G		Figure.2H		Figure.2I
	CD4+ activation (42h)		CD8+ activation (42h)		CD4+ Response (42h)		CD4+ Survival (42h)		CD4+ Division (42h)		CD8+ Response (42h)		CD8+ Survival (42h)		CD8+ Division (42h)
	Healthy	Coeliac	Healthy	Coeliac	Healthy	Coeliac	Healthy	Coeliac	Healthy	Coeliac	Healthy	Coeliac	Healthy	Coeliac	Healthy	Coeliac
	10.372	5.42882	8.97436	8.18169	0.582615	1.12599	0.52852	0.885691	0.103094	0.26882	0.582616	1.20374	0.52852	0.813977	0.07	0.48923
	5.25904	3.16601	8.21941	7.31423	1.05893	0.998478	0.915804	0.844307	0.156679	0.185161	0.869393	1.73108	0.72108	1.11775	0.225722	0.562842
	2.4437	2.6276	5.75458	5.58904	0.586924	0.931491	0.517984	0.761036	0.13285	0.226127	0.576201	1.25184	0.377146	0.999366	0.526277	0.328945
	10.0529	1.86668	7.26758	2.21371	1.04276	1.14175	0.851462	0.842164	0.223968	0.355644	0.842645	1.89292	0.697562	1.24625	0.35	0.51483
	4.20969	3.2706	6.16253	5.3727	0.795491	1.20263	0.722554	0.921366	0.0996823	0.304914	0.908937	1.25783	0.660144	0.910423	0.362945	0.228278
	9.01102	3.69683	7.17306	2.95443	1.07932	1.24737	1.00123	0.953857	0.077068	0.305641	1.12939	1.77771	0.930596	1.1427	0.21388	0.27513
	6.00576	5.6232	11.3804	4.75024	0.930185	0.97394	0.7912	0.825867	0.175552	0.179713	0.672452	0.97394	0.593455	0.97394	0.2	0.489332
	2.07909	6.13079	5.10969	8.22985	1.10259	0.992189	0.773323	0.879493	0.421563	0.128271	1.73192	1.26965	1.16209	0.948688	0.491996	0.547582
	3.99751	2.80374	9.85252	8.38332	1.47187	1.22073	1.00881	0.907835	0.45542	0.343215	0.927432	0.60474	0.698012	0.568411	0.25252	0.338886
	7.47981	7.22733	4.10907	4.13101	1.40959	1.08252	0.974454	0.908094	0.159126	0.193309	1.26861	1.17686	0.806915	0.925059	0.563493	0.07475
	4.18333	7.20658	8.51201	3.38121	0.731781	0.914323	0.667153	0.747953	0.098468	0.221296	1.2011	1.38873	0.827193	1.03131	0.456971	0.344394
	5.51694	3.16005	3.518	2.53778	1.33092	1.16809	1.08	1.02824	0.213333	0.463712	1.5852	1.25559	1.13623	0.78963	0.395746	0.60127
	3.01487	3.58916	12.3596	8.80693	1.27143	1.00707	0.919879	0.858145	0.0739285	0.252547	0.582067	1.05118	0.43179	0.765632	0.34692	0.371129
	3.96978	4.77959	7.72874	5.39867	0.780839	1.24402	0.594278	1.01127	0.316548	0.235674	0.870723	1.67122	0.637187	1.14808	0.341314	0.453769
	4.42607	2.83913	6.6617	12.6089	1.07842	1.26708	0.859272	1.00606	0.239674	0.177379	0.848158	0.781754	0.746847	0.660303	0.25	0.306389
	3.89035	2.71116	5.22586		1.58673	1.27465	1.06016	1.0176	0.509684	0.297453	1.334		1.24682		0.467651
	2.97654	7.33179	3.4183		1.48254	1.19251	1.07464	1.10357	0.192893	0.078654	1.31945		0.909405		0.449185
	5.00816		3.59318		0.466401		0.435176		0.067385		1.45928		0.675702		0.657208
	5.73324		7.33317		0.531724		0.510239		0.0437645		0.832136		0.710593		0.17
	3.51068		4.2779		1.0928		0.917145		0.194296		1.42899		0.929458		0.536723
	4.0736		8.88889		1.30177		0.995104		0.320902		0.356794		0.306017		0.168472
	8.31675		4.59718		0.78426		0.78426		0		1.35978		0.366489		0.37
			4.53527								1.15408		1.00715		0.480354
			2.4451								0.676406		0.7809		0.586173
			3.48922								0.920821		0.99471		0.325
			9.87205								0.899476		0.75922		0.128188
			6.46907								0.92667		0.6521		0.31
			7.51454								0.847193		0.55117		0.26
			5.13247								0.959083		0.70395		0.4
			3.39593								0.998691		0.52221		0.4
			4.93425								0.785577		0.696		0.33
			5.94535								0.878354		0.796896		0.31
	Females Only Analysis
	Figure.2B		Figure.2C		Figure.2D		Figure.2E		Figure.2F		Figure.2G		Figure.2H		Figure.2I
	CD4+ activation (42h)		CD8+ activation (42h)		CD4+ Response (42h)		CD4+ Survival (42h)		CD4+ Division (42h)		CD8+ Response (42h)		CD8+ Survival (42h)		CD8+ Division (42h)
	Healthy	Coeliac	Healthy	Coeliac	Healthy	Coeliac	Healthy	Coeliac	Healthy	Coeliac	Healthy	Coeliac	Healthy	Coeliac	Healthy	Coeliac
	2.97654	1.86668			0.531724	0.914323	0.510239	0.747953
	3.89035	2.6276			0.731781	0.931491	0.667153	0.761036
	3.96978	2.71116			0.78426	0.97394	0.78426	0.825867
	4.0736	2.80374			0.930185	0.992189	0.7912	0.842164
	4.18333	2.83913			1.05893	0.998478	0.915804	0.844307
	5.25904	3.16601			1.07842	1.00707	0.919879	0.858145
	5.73324	3.2706			1.27143	1.08252	0.974454	0.879493
	7.47981	3.58916			1.30177	1.12599	0.995104	0.885691
	8.31675	3.69683			1.40959	1.14175	1.06016	0.907835
		4.77959			1.48254	1.20263	1.07464	0.908094
		5.42882			1.58673	1.22073		0.921366
		5.6232				1.24402		0.953857
		6.13079				1.24737		1.00606
		7.20658				1.26708		1.01127
		7.22733				1.27465		1.0176
								1.02824

## Sheet: Figure.3A
	Day	Healthy																							All Coeliac
	2	1	1	1	1	1	1	1	1	1	1	1	1	1	1.01138	1	1	1	1	1	1	1	1		1	1	1	1	1	1	1	1	1	1	1	1	1	1	1	1
	3	2.85743	3.03661	2.88266	3.22694	3.1292	3.36251	3.14806	3.63345	2.53595	2.53214	2.95773	3.75578	3.39873	3.14802	2.83973	2.8315	3.46102	2.89114	3.38236	3.25843	3.14328	2.61227		3.63813	2.84138	2.07023	3.16212	3.55769	2.59248	3.65522	2.58471	2.76017	3.02654	2.2573	3.13839	3.10582	3.30022	2.86759	2.82674
	4	2.64305	3.41062	4.65807	5.92898	2.90146	2.79036	2.9177	5.91877	2.32859	2.30254	3.90952	5.26861	3.08794	2.8823	2.48533	2.68588	2.78288	3.59203	4.92224	3.11233	3.06252	3.13173			2.37562	2.56921	2.84682	2.7973	2.02553		2.11902	2.21918	2.66243	1.6128	5.35204	2.11745	3.13471	2.42006	3.10932
	5	1.74573	2.50895	4.1371	5.03343	2.06104	1.56026	1.75344	5.40741	1.21015	1.30606	2.4781	4.4448	2.1097	1.15807	1.10177	1.2472	1.5842	2.64915	2.89741	2.19947	1.81784	2.47581		2.98436	1.39469	0.973345	1.30815	1.46367	0.899069	2.32707	1.05686	1.15876	1.56182	0.813966	3.96632	1.0444	1.54876	1.15505	1.38417
	6		2.32935	3.20642	4.52603	2.04422	0.803209	1.558	3.61314	0.935836	0.824822	1.81011	3.49781	1.12798	0.503987	0.365718	0.841194	0.934072	2.10099	2.08611	1.18287	1.07755	2.02584		1.55194	1.16359	0.945174	0.58999	0.955588	0.36313	0.833779	0.819938	0.593964	0.68794	0.557602	2.66437	0.741444	0.931045	0.851247	0.865973

## Sheet: Figure.3B
	Day	Healthy																							All Coeliac
	2	1	0.939551	0.963588	1	1	1	1	1	1	1	1	1	1	1	1	1	1	1	1	1	1	1		1	1	1	1	1	1	1	1	1	1	1	1	1	1	1	1
	3	0.998755	0.960101	0.990735	1.0289	0.979615	0.958214	1.12954	0.957163	0.940859	0.86138	0.977874	0.962481	0.95123	1.05049	1.02484	0.992182	1.19037	1.0782	0.977085	1.05001	1.10463	0.94216		1.08835	0.969158	0.715724	0.948415	1.26569	0.963177	1.25647	1.06532	1.01667	0.963351	0.911407	0.919599	1.23918	1.10002	0.988597	0.993699
	4	0.685345	0.759288	0.950253	0.924129	0.843455	0.688597	0.781905	0.652868	0.801323	0.719207	0.721858	0.925229	0.778518	0.701777	0.861481	0.661968	0.6856	0.788794	0.759601	0.919418	1.04335	0.853504		0.909754	0.624806	0.620295	0.668546	0.745644	0.665043	0.953809	0.742873	0.625574	0.658214	0.552099	0.849182	0.672813	0.706089	0.632634	0.757495
	5	0.349544	0.53747	0.702842	0.622617	0.6323	0.513956	0.475944	0.417156	0.671082	0.454799	0.406317	0.773149	0.661927	0.365459	0.631369	0.351818	0.418868	0.589367	0.480411	0.548836	0.79206	0.683024		0.677684	0.430976	0.296103	0.356886	0.441229	0.326543	0.571779	0.396091	0.358293	0.419195	0.317794	0.626173	0.31116	0.439623	0.31001	0.368204
	6	0.180318	0.506976	0.577299	0.446858	0.580598	0.507407	0.2746	0.371474	0.453559	0.282485	0.329232	0.637785	0.566515	0.161244	0.507294	0.244254	0.241601	0.330024	0.309463	0.383275	0.659281	0.55551		0.376342	0.38748	0.313834	0.175754	0.309295	0.156765	0.262918	0.326479	0.200653	0.198877	0.233939	0.462282	0.248767	0.243961	0.236538	0.233943

## Sheet: Figure.3C
	Day	Healthy																							All Coeliac
	2	0.271822	0.244604	0.545368	0.532246	0.180526	0.43607	0.136316	0.117653	0.176148	0.150684	0.148504	0.299379	0.144757	0.418229	0.274482	0.502445	0.456841	0.09101	0.075149	0.223305	0.323124	0.001679		0.250642	0.28085	0.345558	0.419899	0.417758	0.356569	0.285361	0.176945	0.40083	0.29997	0.322824	0.516801	0.247487	0.227548	0.281287	0.406577
	3	2.02441	1.65587	2.1361	2.30766	1.55484	2.09326	1.32826	1.54815	1.65714	1.40274	1.53941	1.82152	1.61864	1.71254	1.82539	1.85858	1.82897	1.60202	1.30579	1.66255	1.88069	1.25588		1.8129	1.62484	1.68305	1.8803	1.7365	1.61644	1.70386	1.26014	1.75024	1.76174	1.46578	2.17633	1.54291	1.6897	1.67078	1.83146
	4	2.45343	1.85582	2.48593	3.0937	1.67508	2.52554	1.61085	1.83723	2.06497	2.06004	2.02859	2.73593	1.83212	2.0027	2.22196	2.29648	2.22309	2.18683	1.61977	1.96428	2.14016	1.5803		2.19714	1.94924	2.07409	2.13548	2.10699	1.77057		1.43227	2.04879	2.05694	1.65773	2.89163	1.78568	2.12896	2.00105	2.27422
	5	2.4435	1.67872	2.36018	3.16017	1.50683	2.49413	1.51494	1.71362	2.12355	2.2596	1.91476	2.87936	1.74252	1.73682	1.91402	2.08041	2.12998	2.05695	1.55464	1.86938	2.04481	1.50898		2.09139	1.6985	1.77673	1.8764	1.88907	1.56049	2.08177	1.3347	1.88947	1.93078	1.44871	2.78368	1.83695	1.98998	1.94809	2.11861
	6	2.40449	1.57064	2.36614	3.12498	1.51366	2.36923	1.43657	2.62643	2.08764	2.17238	1.88239	2.83543	1.76577	1.31754	1.78826	2.03148	2.24866	2.11289	1.49675	1.79618	1.93424	1.53466		2.00707	1.62268	1.67728	1.76979	1.79417	1.36352	1.78332	1.24035	1.68129	1.80082	1.3634	2.71603	1.65463	1.88609	1.84868	2.10013

## Sheet: Figure.3D
	Day	Healthy																							All Coeliac
	2	1	1	1	1	1	1	1	1	1	1	1	1	1	1	1	1	1	1	1	1	1	1		1	1	1	1	1	1	1	1	1	1	1	1	1	1	1	1
	3	2.60026	2.9081	2.44805	2.77448	3.06759	3.0376	2.80337	2.72735	2.09464	2.39341	2.89374	4.21539	3.13097	3.05959	2.45935	2.98525	2.97463	2.96487	2.76131	3.27889	3.25436	2.59665		3.10704		1.86419	3.1727	3.29492	2.73501	2.93232	2.24362	2.53661	2.69191	2.25018	3.01567	2.73927	2.84814	2.88476	3.50777
	4	1.62451	2.1406	2.09515	2.53775	2.11135	2.2271	1.83607	3.07248	1.75813	1.89573	3.54374	3.54964	2.07613	2.78189	2.52575	2.60015	1.94387	2.64991	3.00143	2.43995	2.59864	1.86534		3.05796	1.94573	1.74608	2.29772	2.07682	1.95507	1.65199	1.36884	1.60814	2.07782	1.30071	3.77897	1.36247	2.23176	2.17674	3.09824
	5	1.60797	0.749974	0.708997	1.06375	1.20767	1.1834	0.655516	1.49202	0.561795	0.709631	1.88262	2.26535	0.859319	1.14052	0.986977	0.438031	0.902505	0.846159	1.71056	0.81111	1.15599	0.782966		1.56176		0.75137	0.96077	0.74295	0.830892	0.551724	0.521644	0.47644	0.69383	0.477598	1.87323	0.383225	0.875668	0.756858	1.0457
	6	0.197726	0.253669	0.288367	0.468328	0.41105	0.548798	0.231551	0.389401	0.22227	0.275521	0.931585	1.11487	0.297583	0.61032	0.27502	0.118418	0.213239	0.243785	0.852133	0.213146	0.34562	0.258556		0.468884	0.283351	0.519705	0.265287	0.571477	0.272926	0.211258	0.220476	0.179008	0.122442	0.167895	1.08035	0.110293	0.293358	0.266627	0.362007

## Sheet: Figure.3E
	Day	Healthy																							All Coeliac
	2	1	1	1	1	1	1	1	1	1	1	1	1	1	1	1	1	1	1	1	1	1	1		1	1	1	1	1	1	1	1	1	1	1	1	1	1	1	1
	3	0.940946	0.920425	0.985214	0.957831	1.05561	0.924466	1.03832	1.05269		0.784503	0.785381	0.947878	1.15402	0.945489	0.998755	1.10001	1.06945	1.14243	1.05311	1.0052	1.12661	1.02376		1.01235		0.66558	0.990407	1.21392	1.04485	1.01825	0.986692	0.975334	0.89145	0.934035	0.939358	1.11753	0.922566	1.03981	1.2706
	4	0.484159	0.479078	0.614075	0.66962	0.948316	0.600564	0.576573	0.680948	0.512075	0.635379	0.632529	0.635424	0.824676	0.76408	0.685345	0.757876	0.512347	0.748792	0.712079	0.735681	1.01539	0.683886		0.748021	0.599953	0.560328	0.61508	0.615482	0.668659	0.494078	0.549311	0.51079	0.569504	0.498735	0.764476	0.502214	0.612347	0.638508	0.82772
	5	0.231688	0.559111	0.243264	0.272537	0.533204	0.2705	0.397625	0.386886	0.208506	0.340503	0.247739	0.276195	0.553777	0.359219	0.33784	0.157455	0.287029	0.289851	0.35105	0.288645	0.636584	0.349495		0.433256		0.278253	0.279312	0.276297	0.308717	0.198806	0.248278	0.179709	0.236116	0.226961	0.388995	0.16413	0.286874	0.237938	0.303714
	6	0.102539	0.101543	0.102966	0.145734	0.287741	0.127216	0.162773	0.220739	0.089072	0.106319	0.109929	0.122761	0.299529	0.118486	0.170896	0.058196	0.0775025	0.0915833	0.120413	0.103582	0.356655	0.143042		0.161585	0.148376	0.219858	0.0950317	0.269182	0.129751	0.085515	0.137954	0.0820747	0.061799	0.0994037	0.25814	0.056221	0.108601	0.0998687	0.123007

## Sheet: Figure.3F
	Day	Healthy																							All Coeliac
	2	0.271822	0.244604	0.545368	0.532246	0.180526	0.43607	0.136316	0.117653	0.176148	0.150684	0.148504	0.299379	0.144757	0.418229	0.274482	0.502445	0.456841	0.09101	0.075149	0.223305	0.323124	0.001679		0.250642	0.28085	0.345558	0.419899	0.417758	0.356569	0.285361	0.176945	0.40083	0.29997	0.322824	0.516801	0.247487	0.227548	0.281287	0.468018
	3	1.9469	1.59083	2.09563	2.16275	1.43327	2.00513	1.29601	1.44365	1.56523	1.28766	1.47489	1.70854	1.48607	1.66677	1.76812	1.78638	1.76527	1.48385	1.21744	1.59827	1.82994	1.12875		1.67953		1.6488	1.8241	1.69618	1.57152	1.68833	1.16699	1.69314	1.71589	1.43876	2.089	1.50923	1.60842	1.61382	1.79208
	4	2.12125	1.76894	2.20543	2.56531	1.49829	2.31151	1.51065	1.63561	1.78033	1.54517	1.86556	2.15096	1.67672	1.91052	2.0796	2.07721	2.08995	1.71846	1.44816	1.74013	2.0399	1.22366		2.02612	1.75009	1.73448	1.99475	1.98852	1.72564	1.84857	1.26931	1.89883	1.93428	1.50464	2.60366	1.59917	1.88843	1.87814	2.10218
	5	2.04099	1.59947	1.97888	2.3844	1.1962	2.07209	1.30059	1.32336	1.61336	1.2639	1.77748	2.01511	1.4155	1.62395	1.70431	1.74541	1.83888	1.36654	1.29871	1.50671	1.84611	0.930596		1.82303		1.50404	1.79204	1.63196	1.53006	1.60112	1.02957	1.63158	1.60034	1.20267	2.49286	1.40163	1.7295	1.7869	1.84
	6	1.91498	1.33978	1.62744	2.02152	1.03737	1.5995	1.09567	0.853988	1.25353	0.874681	1.63352	1.86239	1.12217	1.23087	1.3118	1.27743	1.62515	1.06231	1.12536	1.20825	1.65444	0.655202		1.49025	1.01579	1.29953	1.51956	1.2938	1.22845	1.40011	0.671817	1.36046	0.997549	0.902163	2.30913	1.08408	1.40771	1.43952	1.58346

## Sheet: Figure.3G
	Day	Healthy																						Coeliac
	2	1	1	1	1	1	1	1	1	1	1	1	1	1	1	1	1	1	1	1	1	1		1	1	1	1	1	1	1	1	1	1	1	1	1	1	1	1
	3	2.86191	2.61559	2.68886	2.84071	3.41295	2.7258	3.23434	3.11938	3.49456	2.49415	3.02898	4.2664	3.20391	3.22674	2.91146	2.71765	3.23464	3.26685	3.06873	3.93787	3.45077		3.39176	2.70989	2.62019	3.38889	3.48644	2.80799	3.88293	2.68142	2.63754	3.08843	2.28827	3.60495	2.95205	3.13286	3.15543	2.67833
	4	3.14758	3.21371	2.97867	4.02516	3.69117	2.78284	3.5854	3.09455	4.66978	2.89459	4.7735	4.39173	3.71467	3.76529	3.55498	2.96219	3.31434	4.41147	4.76643	3.37384	3.8377		4.8253	2.89721	2.96712	3.89774	3.39966	3.39297	3.74267	2.8428	2.51104	3.4766	2.48373	5.11006	2.93718	3.67667	3.26359	3.87995
	5	2.16224	2.57087	2.22237	3.28779	3.05275	2.18482	3.31741	2.74275	3.88732	2.45298	4.13833	3.8858	3.11919	2.51641	2.91265	2.34864	2.50988	3.4382	3.80795	2.39449	3.21098		4.12815	2.07962	2.09949	3.43075	2.7269	3.29933	2.42833	2.31225	1.87607	3.06548	2.03103	5.66171	2.32298	3.39854	2.78314	3.40293
	6	1.84621	2.22249	2.02838	2.96424	2.70529	1.62008	3.61531		2.78444	2.13624	3.98196	3.64074	2.65915	1.97123	2.53683	2.14827	2.31962	2.68826	3.64873	1.8571	2.51854		3.61071	2.19441	2.79933	2.90976	3.04013	2.66436	1.94274	2.02302	1.85151	2.84179	1.84407	3.90646	1.74044	2.83401	2.16691	3.17149

## Sheet: Figure.3H
	Day	Healthy																							All Coeliac
	2	1	1	1	1	1	1	1	1	1	1	1	1	1	1	1	1	1	1	1	1	1	1		1	1	1	1	1	1	1	1	1	1	1	1	1	1	1	1
	3	0.95123	0.966227	0.871706	1.04863	1.08517	0.925038	1.08311	1.03943		0.967477	0.838305	0.981547	1.14394	0.95123	1.0814	1.02484	1.0543	1.14255	1.36616	1.09641	1.07689	1.20548		1.07552	0.944314	0.910937	1.01825	1.26687	1.04386	1.18006	1.12093	1.00849	0.992719	0.932486	1.08928	1.18621	1.02121	1.11646	0.952021
	4	0.778518	0.877667	0.817277	0.82741	1.02528	0.842806	0.917049	0.956062	0.785844	0.851967	0.760255	0.878964	0.906201	0.778518	0.960218	0.861481	0.949083	0.804222	0.93119	0.951196	1.03063	1.40417		1.03723	0.836819	0.812688	0.940232	0.895934	1.00657	0.731309	0.929844	0.7458	0.807209	0.787646	0.916782	0.93342	0.888315	0.863042	0.928547
	5	0.661927	0.614738	0.636504	0.651418	0.841068	0.686036	0.743034	0.846888	0.73181	0.722676	0.592769	0.773452	0.827167	0.661927	0.787073	0.631369	0.720989	0.641736	0.683807	0.810975	0.843497	1.11529		0.912164	0.644809	0.622833	0.851955	0.747317	0.931257	0.694049	0.76554	0.572612	0.716023	0.666896	1.01591	0.687496	0.853197	0.719824	0.796314
	6	0.566515	0.554031	0.539794	0.61523	0.857231	0.623876	0.656728	0.972291		0.53957	0.596937	0.680258	0.792965	0.566515	0.693372	0.507294	0.533332	0.56255	0.542979	0.654211	0.661707	1.04906		0.780479	0.672139	0.826197	0.728129	0.863069	0.7997	0.566159	0.673206	0.58365	0.681896	0.596807	0.704739	0.570421	0.688157	0.579297	0.741654

## Sheet: Figure.3I
	Day	Healthy																						All Coeliac
	2	0.271822	0.244604	0.545368	0.532246	0.180526	0.43607	0.136316	0.117653	0.176148	0.150684	0.148504	0.299379	0.144757	0.418229	0.274482	0.502445	0.456841	0.09101	0.075149	0.223305	0.323124		0.250642	0.28085	0.345558	0.419899	0.417758	0.356569	0.285361	0.176945	0.40083	0.29997	0.322824	0.516801	0.247487	0.227548	0.281287	0.406577
	3	1.96446	1.67903	2.10015	2.21971	1.53699	2.02712	1.30935	1.50273	1.59293	1.28833	1.49269	1.73395	1.57892	1.71221	1.78671	1.81294	1.79062	1.53151	1.27167	1.60337	1.85586		1.71466	1.62257	1.66913	1.85916	1.71112	1.63123	1.71114	1.24471	1.69753	1.76172	1.46825	2.13702	1.53296	1.65957	1.64846	1.81518
	4	2.30098	1.98798	2.37956	2.7686	1.62282	2.46289	1.65777	1.75411	1.94959	1.73272	1.97284	2.30929	1.79907	2.09848	2.21637	2.14097	2.25653	1.96852	1.6244	1.90125	2.18474		2.19875	1.86025	1.96433	2.14501	2.16198	1.93551	1.99158	1.55505	2.01674	2.18949	1.79443	2.78972	1.82739	2.07304	2.02232	2.32428
	5	2.2581	1.96362	2.2797	2.75157	1.57058	2.46229	1.61168	1.73704	1.99604	1.66247	1.96994	2.31825	1.84298	2.08613	2.03395	2.0847	2.20828	1.8888	1.63039	1.85706	2.15364		2.19808	1.76914	1.86107	2.11164	2.09924	1.92218	1.95186	1.53166	1.98268	2.19294	1.73617	2.77899	1.94813	2.08415	2.08582	2.38356
	6	2.25205	1.94618		2.68972	1.56134	2.43605	1.58785	1.65985	2.02214	1.61361	1.96845	2.30758	1.85194	2.0979	2.06632	2.19529	2.34542	1.8957	1.66296	1.82267	2.11789		2.20435	1.79336	1.83571	2.11713	2.04169	1.92853	1.9295	1.5409	1.94169	2.15317	1.77302	2.76416	1.80099	2.08508	2.01098	2.37619

[truncated: 38 more sheets: Figure.3J, Figure.3K, Figure.3L, Figure.4, Figure.5, Figure.6C, Figure.6D, Figure.6E, Figure.6F, Supplemental Figure.2A, Supplemental Figure.2B, Supplemental Figure.2C, Supplemental Figure.2D, Supplemental Figure.2E, Supplemental Figure.2H, Supplemental Figure.2I, Supplemental Figure.3, Supplemental Figure.4, Supplemental Figure.5, Supplemental Figure.6A …]
